# Supplementary material for: Epigenetic Alterations in Cryopreserved Human Spermatozoa: Suspected Potential Functional Defects
Source: Cells. 2022 Jul 4;11(13):2110. doi: 10.3390/cells11132110 (PMC9266127; doi:10.3390/cells11132110)
Supplement: Supplementary file 1 [file cells-11-02110-s001.zip]

Archive with 1 entries (1 files):
- cells-1762587-supplementary.pdf
